# Supplementary material for: Induction of Cell Death and Regulation of Autocrine Vitamin D Metabolism in Cervical Cancer by Physiological and GI20 Doses of 25-Hydroxycholecalciferol
Source: Int J Mol Sci. 2025 Apr 24;26(9):4008. doi: 10.3390/ijms26094008 (PMC12071354; doi:10.3390/ijms26094008)
Supplement: Supplementary file 1 [file ijms-26-04008-s001.zip]

Archive with 1 entries (1 files):
- ijms-3541676-supplementary.pdf
